# Supplementary material for: Absence of Light Exposure Increases Pathogenicity of Pseudomonas aeruginosa Pneumonia-Associated Clinical Isolates
Source: Biology (Basel). 2021 Aug 27;10(9):837. doi: 10.3390/biology10090837 (PMC8466069; doi:10.3390/biology10090837)
Supplement: Supplementary file 1 [file biology-10-00837-s001.zip]

Archive with 6 entries (6 files):
- FigureS1.tif
- FigureS2.tif
- FigureS3.tif
- FigureS4.tif
- FigureS5.tif
- SupMaterial_revised.pdf
